# Supplementary material for: Antioxidant Effects of Anthocyanin-Rich Riceberry™ Rice Flour Prepared Using Dielectric Barrier Discharge Plasma Technology on Iron-Induced Oxidative Stress in Mice
Source: Molecules. 2021 Aug 17;26(16):4978. doi: 10.3390/molecules26164978 (PMC8399969; doi:10.3390/molecules26164978)
Supplement: Supplementary file 1 [file molecules-26-04978-s001.zip]

Archive with 1 entries (1 files):
- molecules-1320222-supplementary.pdf
